# Supplementary material for: Spatial modeling of HIV and HSV-2 among women in Kenya with spatially varying coefficients
Source: BMC Public Health. 2016 Apr 22;16:355. doi: 10.1186/s12889-016-3022-0 (PMC4840964; doi:10.1186/s12889-016-3022-0)
Supplement: Additional file 1: Text S1. — R-INLA codes used in the analysis. (R 12 kb) [file 12889_2016_3022_MOESM1_ESM.r]

# Packages required
library("MASS")
library("lattice")

library("ctv")

library("sp")

library(maptools)

library(rgdal)
require(RColorBrewer)

library(spdep)
require(INLA)
ken_data<-read.csv("C:/Users/okango/Desktop/shpfileoscar/femaleNotMissGLM1.csv",header=T,sep=",")

head(ken_data)
attach(ken_data)

ken_data$county1<-ken_data$countyX
ken_data$county2<-ken_data$countyX
ken_data$county3<-ken_data$countyX
ken_data$county4<-ken_data$countyX
ken_data$county5<-ken_data$countyX
ken_data$county6<-ken_data$countyX
ken_data$county7<-ken_data$countyX
ken_data$county8<-ken_data$countyX
ken_data$county9<-ken_data$countyX
 
ken.graph<- readShapePoly("C:/Users/okango/Desktop/shpfileoscar/ken_hds_test.shp")


plot(ken.graph)

adjken<-poly2nb(ken.graph)#Creates adjacency for ken
adjken

nb2INLA("ken.graph",adjken) #INLA graph file #spdep command


#unstructured
###HIV###
formula<-HIV~educationlevel+age_first_sex+perceived_Risk+partners_last_1yr+Urban+Freq_of_travel_away+MaritalStatusX+STI+f(age,model="rw2")+f(countyX, model="iid")
result0<-inla(formula,family="binomial",data=ken_data,control.compute=list(dic=TRUE,mlik=TRUE,cpo=TRUE))
summary(result0)

###Herpes###
formula<-herpes~educationlevel+age_first_sex+perceived_Risk+partners_last_1yr+Urban+Freq_of_travel_away+MaritalStatusX+STI+f(age,model="rw2")+f(countyX, model="iid")
result01<-inla(formula,family="binomial",data=ken_data,control.compute=list(dic=TRUE,mlik=TRUE,cpo=TRUE))
summary(result01)


#Structured
formula<-HIV~educationlevel+age_first_sex+perceived_Risk+partners_last_1yr+Urban+Freq_of_travel_away+MaritalStatusX+STI+f(age,model="rw2")+f(countyX, model="besag",graph.file="ken.graph")
result00<-inla(formula,family="binomial",data=ken_data,control.compute=list(dic=TRUE,mlik=TRUE,cpo=TRUE))
summary(result00)

##Herpes###
formula<-herpes~educationlevel+age_first_sex+perceived_Risk+partners_last_1yr+Urban+Freq_of_travel_away+MaritalStatusX+STI+f(age,model="rw2")+f(countyX, model="besag",graph.file="ken.graph")
result001<-inla(formula,family="binomial",data=ken_data,control.compute=list(dic=TRUE,mlik=TRUE,cpo=TRUE))
summary(result001)


###structured-unstructured###
formula<-HIV~educationlevel+age_first_sex+perceived_Risk+partners_last_1yr+Urban+Freq_of_travel_away+MaritalStatusX+STI+f(age,model="rw2")+f(countyX, model="besag",graph.file="ken.graph")+f(county1, model="iid")
result000<-inla(formula,family="binomial",data=ken_data,control.compute=list(dic=TRUE,mlik=TRUE,cpo=TRUE))
summary(result000)

###Herpes###
formula<-herpes~educationlevel+age_first_sex+perceived_Risk+partners_last_1yr+Urban+Freq_of_travel_away+MaritalStatusX+STI+f(age,model="rw2")+f(countyX, model="besag",graph.file="ken.graph")+f(county1, model="iid")
result0001<-inla(formula,family="binomial",data=ken_data,control.compute=list(dic=TRUE,mlik=TRUE,cpo=TRUE))
summary(result0001)

##SVCUnstructured##
formula<-HIV~f(county1,educationlevel,model="besag",graph="ken.graph",constr=FALSE)+f(county2,age_first_sex,model="besag",graph="ken.graph",constr=FALSE)+f(county3,perceived_Risk,model="besag",graph="ken.graph",constr=FALSE)+f(county4,partners_last_1yr,model="besag",graph="ken.graph",constr=FALSE)+f(county5,Urban,model="besag",graph="ken.graph",constr=FALSE)+f(county6,Freq_of_travel_away,model="besag",graph="ken.graph",constr=FALSE)+f(county7,MaritalStatusX,model="besag",graph="ken.graph",constr=FALSE)+f(county8,STI,model="besag",graph="ken.graph",constr=FALSE)+f(age,model="rw2")+f(countyX, model="iid")
result1<-inla(formula,family="binomial",data=ken_data,control.compute=list(dic=TRUE,mlik=TRUE,mlik=TRUE,cpo=TRUE))
summary(result1)

###Herpes##
formula<-herpes~f(county1,educationlevel,model="besag",graph="ken.graph",constr=FALSE)+f(county2,age_first_sex,model="besag",graph="ken.graph",constr=FALSE)+f(county3,perceived_Risk,model="besag",graph="ken.graph",constr=FALSE)+f(county4,partners_last_1yr,model="besag",graph="ken.graph",constr=FALSE)+f(county5,Urban,model="besag",graph="ken.graph",constr=FALSE)+f(county6,Freq_of_travel_away,model="besag",graph="ken.graph",constr=FALSE)+f(county7,MaritalStatusX,model="besag",graph="ken.graph",constr=FALSE)+f(county8,STI,model="besag",graph="ken.graph",constr=FALSE)+f(age,model="rw2")+f(countyX, model="iid")
result11<-inla(formula,family="binomial",data=ken_data,control.compute=list(dic=TRUE,mlik=TRUE,mlik=TRUE,cpo=TRUE))
summary(result11)


##SVCStructured###
formula<-HIV~f(county1,educationlevel,model="besag",graph="ken.graph",constr=FALSE)+f(county2,age_first_sex,model="besag",graph="ken.graph",constr=FALSE)+f(county3,perceived_Risk,model="besag",graph="ken.graph",constr=FALSE)+f(county4,partners_last_1yr,model="besag",graph="ken.graph",constr=FALSE)+f(county5,Urban,model="besag",graph="ken.graph",constr=FALSE)+f(county6,Freq_of_travel_away,model="besag",graph="ken.graph",constr=FALSE)+f(county7,MaritalStatusX,model="besag",graph="ken.graph",constr=FALSE)+f(county8,STI,model="besag",graph="ken.graph",constr=FALSE)+f(age,model="rw2")+f(countyX, model="besag",graph="ken.graph")
result2<-inla(formula,family="binomial",data=ken_data,control.compute=list(dic=TRUE,mlik=TRUE,cpo=TRUE))
summary(result2)

##Herpes##
formula<-herpes~f(county1,educationlevel,model="besag",graph="ken.graph",constr=FALSE)+f(county2,age_first_sex,model="besag",graph="ken.graph",constr=FALSE)+f(county3,perceived_Risk,model="besag",graph="ken.graph",constr=FALSE)+f(county4,partners_last_1yr,model="besag",graph="ken.graph",constr=FALSE)+f(county5,Urban,model="besag",graph="ken.graph",constr=FALSE)+f(county6,Freq_of_travel_away,model="besag",graph="ken.graph",constr=FALSE)+f(county7,MaritalStatusX,model="besag",graph="ken.graph",constr=FALSE)+f(county8,STI,model="besag",graph="ken.graph",constr=FALSE)+f(age,model="rw2")+f(countyX, model="besag",graph="ken.graph")
result22<-inla(formula,family="binomial",data=ken_data,control.compute=list(dic=TRUE,mlik=TRUE,cpo=TRUE))
summary(result22)

##SVCStructuredunstructured##
formula<-HIV~f(county1,educationlevel,model="besag",graph="ken.graph",constr=FALSE)+f(county2,age_first_sex,model="besag",graph="ken.graph",constr=FALSE)+f(county3,perceived_Risk,model="besag",graph="ken.graph",constr=FALSE)+f(county4,partners_last_1yr,model="besag",graph="ken.graph",constr=FALSE)+f(county5,Urban,model="besag",graph="ken.graph",constr=FALSE)+f(county6,Freq_of_travel_away,model="besag",graph="ken.graph",constr=FALSE)+f(county7,MaritalStatusX,model="besag",graph="ken.graph",constr=FALSE)+f(county8,STI,model="besag",graph="ken.graph",constr=FALSE)+f(age,model="rw2")+f(county9, model="besag",graph="ken.graph")+f(countyX, model="iid")
result3<-inla(formula,family="binomial",data=ken_data,control.compute=list(dic=TRUE,mlik=TRUE,cpo=TRUE))
summary(result3)

###Herpes###
formula<-herpes~f(county1,educationlevel,model="besag",graph="ken.graph",constr=FALSE)+f(county2,age_first_sex,model="besag",graph="ken.graph",constr=FALSE)+f(county3,perceived_Risk,model="besag",graph="ken.graph",constr=FALSE)+f(county4,partners_last_1yr,model="besag",graph="ken.graph",constr=FALSE)+f(county5,Urban,model="besag",graph="ken.graph",constr=FALSE)+f(county6,Freq_of_travel_away,model="besag",graph="ken.graph",constr=FALSE)+f(county7,MaritalStatusX,model="besag",graph="ken.graph",constr=FALSE)+f(county8,STI,model="besag",graph="ken.graph",constr=FALSE)+f(age,model="rw2")+f(county9, model="besag",graph="ken.graph")+f(countyX, model="iid")
result33<-inla(formula,family="binomial",data=ken_data,control.compute=list(dic=TRUE,mlik=TRUE,cpo=TRUE))
summary(result33)

##SVC-Besag##
formula<-HIV~f(county1,educationlevel,model="besag",graph="ken.graph")+f(county2,age_first_sex,model="besag",graph="ken.graph")+f(county3,perceived_Risk,model="besag",graph="ken.graph")+f(county4,partners_last_1yr,model="besag",graph="ken.graph")+f(county5,Urban,model="besag",graph="ken.graph")+f(county6,Freq_of_travel_away,model="besag",graph="ken.graph")+f(county7,MaritalStatusX,model="besag",graph="ken.graph")+f(county8,STI,model="besag",graph="ken.graph")+f(age,model="rw2")
result4<-inla(formula,family="binomial",data=ken_data,control.compute=list(dic=TRUE,mlik=TRUE,cpo=TRUE))
summary(result4)

##herpes##
formula<-herpes~f(county1,educationlevel,model="besag",graph="ken.graph")+f(county2,age_first_sex,model="besag",graph="ken.graph")+f(county3,perceived_Risk,model="besag",graph="ken.graph")+f(county4,partners_last_1yr,model="besag",graph="ken.graph")+f(county5,Urban,model="besag",graph="ken.graph")+f(county6,Freq_of_travel_away,model="besag",graph="ken.graph")+f(county7,MaritalStatusX,model="besag",graph="ken.graph")+f(county8,STI,model="besag",graph="ken.graph")+f(age,model="rw2")
result44<-inla(formula,family="binomial",data=ken_data,control.compute=list(dic=TRUE,mlik=TRUE,cpo=TRUE))
summary(result44)


###RESEULTS_FOR_STRUNSTUCTURED###
Mod4<-result3$summary.random$age
Mod4

Mod44<-result3$summary.random
Mod44


###NON-LINEAR EFFECTS##
##AGE ON HIV###

plot(result3$summary.random$age$ID, result3$summary.random$age[,5],xlab="Age",ylab="effect") 
par(new=TRUE)
plot(result3$summary.random$age$ID, result3$summary.random$age[,4],col="blue",ann=FALSE, axes=F) 
par(new=TRUE) 
plot(result3$summary.random$age$ID, result3$summary.random$age[,6],col="blue",ann=FALSE,axes=F)


###AGE ON HSV-2####

plot(result33$summary.random$age$ID, result33$summary.random$age[,5],xlab="Age",ylab="effect") 
par(new=TRUE)
plot(result33$summary.random$age$ID, result33$summary.random$age[,4],col="blue",ann=FALSE, axes=F) 
par(new=TRUE) 
plot(result33$summary.random$age$ID, result33$summary.random$age[,6],col="blue",ann=FALSE,axes=F)

##################MAPS#######
###structured###
structured_Spatial_Effect<-result3$summary.random$county9
structured_Spatial_Effect
#UNSTR<-rbind(Unstructured_Spatial_Effect,0)
ken.graph$NUNSTR<-structured_Spatial_Effect$"0.5quant"
spplot(ken.graph,"NUNSTR",   col.regions=bpy.colors(20))

##HIV####
##education##
education<-result3$summary.random$county1
education
ken.graph$educ<-education$"0.5quant"
spplot(ken.graph,"educ",   col.regions=bpy.colors(20))

##age-at-first-sex##
Firstsex<-result3$summary.random$county2
ken.graph$First<-Firstsex$"0.5quant"
spplot(ken.graph,"First",   col.regions=bpy.colors(20))

###Perceived-Risk##
Perceived<-result3$summary.random$county3
ken.graph$risk<-Perceived$"0.5quant"
spplot(ken.graph,"risk",   col.regions=bpy.colors(20))

###Partners-last-one-year##
partners<-result3$summary.random$county4
ken.graph$part<-partners$"0.5quant"
spplot(ken.graph,"part",   col.regions=bpy.colors(20))

##Urban###
urban<-result3$summary.random$county5
ken.graph$urb<-urban$"0.5quant"
spplot(ken.graph,"urb",   col.regions=bpy.colors(20))


##Travel--away##
travel<-result3$summary.random$county6
ken.graph$trav<-travel$"0.5quant"
spplot(ken.graph,"trav",   col.regions=bpy.colors(20))


##Marital##
marital<-result3$summary.random$county7
ken.graph$marry<-marital$"0.5quant"
spplot(ken.graph,"marry",   col.regions=bpy.colors(20))

##STI##
sti<-result3$summary.random$county8
ken.graph$st<-sti$"0.5quant"
spplot(ken.graph,"st",   col.regions=bpy.colors(20))

###HSV-2###

##education##
education<-result44$summary.random$county1
education
ken.graph$educ<-education$"0.5quant"
spplot(ken.graph,"educ",   col.regions=bpy.colors(20))

##age-at-first-sex##
Firstsex<-result44$summary.random$county2
ken.graph$First<-Firstsex$"0.5quant"
spplot(ken.graph,"First",   col.regions=bpy.colors(20))

###Perceived-Risk##
Perceived<-result44$summary.random$county3
ken.graph$risk<-Perceived$"0.5quant"
spplot(ken.graph,"risk",   col.regions=bpy.colors(20))

###Partners-last-one-year##
partners<-result44$summary.random$county4
ken.graph$part<-partners$"0.5quant"
spplot(ken.graph,"part",   col.regions=bpy.colors(20))

##Urban###
urban<-result44$summary.random$county5
ken.graph$urb<-urban$"0.5quant"
spplot(ken.graph,"urb",   col.regions=bpy.colors(20))


##Travel--away##
travel<-result44$summary.random$county6
ken.graph$trav<-travel$"0.5quant"
spplot(ken.graph,"trav",   col.regions=bpy.colors(20))


##Marital##
marital<-result44$summary.random$county7
ken.graph$marry<-marital$"0.5quant"
spplot(ken.graph,"marry",   col.regions=bpy.colors(20))

##STI##
sti<-result44$summary.random$county8
ken.graph$st<-sti$"0.5quant"
spplot(ken.graph,"st",   col.regions=bpy.colors(20))


####HIV-SVC-structured Map###
SVCstructured_Spatial_Effect<-result3$summary.random$county9
SVCstructured_Spatial_Effect
#SVCSTR<-rbind(SVCstructured_Spatial_Effect,0)
ken.graph$SVCNSTR<-SVCstructured_Spatial_Effect$"0.5quant"
spplot(ken.graph,"SVCNSTR")


####HSV-SVC-structured Map###
HSVCstructured_Spatial_Effect<-result33$summary.random$county9
HSVCstructured_Spatial_Effect
#SVCSTR<-rbind(SVCstructured_Spatial_Effect,0)
ken.graph$HSVCNSTR<-HSVCstructured_Spatial_Effect$"0.5quant"
spplot(ken.graph,"HSVCNSTR")
